# Supplementary material for: Different loss of material in recurrent chromosome 20 interstitial deletions in Shwachman-Diamond syndrome and in myeloid neoplasms
Source: Mol Cytogenet. 2013 Dec 12;6:56. doi: 10.1186/1755-8166-6-56 (PMC3914702; doi:10.1186/1755-8166-6-56)
Supplement: Additional file 1: Table S1 — Table with data on the position of proximal and distal breakpoints and on the size of material lost in the 92 cases of myelodysplastic syndrome (MDS), acute myeloid leukaemia (AML), and myeloid neoplasms (MPN) from the literature taken into account. [file 1755-8166-6-56-S1.xlsx]

## Sheet: Literature Data
Reference	Patient N.	Disorder	Loss Start (Mb)	Loss Stop (Mb)	Loss Size (Mb)	Map *(1)	Loss Start Hg19 Converted (Mb) *(2)		Loss Stop Hg19 Converted (Mb) *(2)	Loss Size Hg19 Converted (Mb) *(2)
Bajaj et al., 2011	25	AML	30.69	56.49	25.8	Hg18	31.226		57.026	25.8
Bajaj et al., 2011	26	MDS	34.5	56.7	22.2	Hg18	35.036		57.236	22.2
Barresi et al., 2010	-	MDS	30.25	48.95	18.7	ns	30.786		49.486	18.7
Borze et al., 2010	20	MDS	30.8	40.14	9.34	Hg18	31.336		40.676	9.34
Borze et al., 2010	33	MDS	34.69	62.37	27.68	Hg18	35.226		62.906	27.68
Gondek et al., 2008	25	MDS	31.32	45.39	14.07	ns	31.856		45.926	14.07
Gondek et al., 2008	26	MDS	30.49	56.17	25.68	ns	31.026		56.706	25.68
Gondek et al., 2008	69	MDS	34.98	53.12	18.14	ns	35.516		53.656	18.14
Gondek et al., 2008	78	MDS	48.99	62.37	13.38	ns	49.526		62.906	13.38
Gondek et al., 2008	143	MDS	30.49	51.74	21.25	ns	31.026		52.276	21.25
Hahm et al., 2012	-	AML	32.25	55.19	22.94	Hg18	32.786		55.726	22.94
Heinrichs et al., 2009	11	MDS	30.53	48.71	18.18	Hg18	31.066		49.246	18.18
Heinrichs et al., 2009	27	MDS	38.04	57.29	19.25	Hg18	38.576		57.826	19.25
Heinrichs et al., 2009	28	MDS	31.25	47.97	16.72	Hg18	31.786		48.506	16.72
Heinrichs et al., 2009	30	MDS	31.2	50.07	18.87	Hg18	31.736		50.606	18.87
Huh et al., 2010	1	MDS	31.21	49.26	18.05	Hg18	31.746		49.796	18.05
Huh et al., 2010	2	MDS	32.8	51.36	18.56	Hg18	33.336		51.896	18.56
Huh et al., 2010	3	MDS	30.39	50.19	19.8	Hg18	30.926		50.726	19.8
Huh et al., 2010	4	MDS	34.56	55.36	20.8	Hg18	35.096		55.896	20.8
Huh et al., 2010	5	MDS	33.67	44.13	10.46	Hg18	34.206		44.666	10.46
Huh et al., 2010	6	MDS	30.25	49.05	18.8	Hg18	30.786		49.586	18.8
Huh et al., 2010	7	MDS	31.4	39.89	8.49	Hg18	31.936		40.426	8.49
Huh et al., 2010	8	MDS	0.17	48.99	48.82	Hg18	29.4	*(3)	49.526	20.126
Huh et al., 2010	9	MDS	34.45	62.36	27.91	Hg18	34.986		62.896	27.91
Huh et al., 2010	10	MDS	35.09	53	17.91	Hg18	35.626		53.536	17.91
Huh et al., 2010	11	MDS	31.25	49.26	18.01	Hg18	31.786		49.796	18.01
Huh et al., 2010	12	MDS	30.54	48.67	18.13	Hg18	31.076		49.206	18.13
Huh et al., 2010	13	MDS	42.21	59.87	17.66	Hg18	42.746		60.406	17.66
Huh et al., 2010	14	MDS	33.95	49.62	15.67	Hg18	34.486		50.156	15.67
Huh et al., 2010	15	MDS	38.11	53.06	14.95	Hg18	38.646		53.596	14.95
Huh et al., 2010	16	MDS	30.4	56.17	25.77	Hg18	30.936		56.706	25.77
Huh et al., 2010	17	MDS	31.18	45.34	14.16	Hg18	31.716		45.876	14.16
Huh et al., 2010	18	MDS	30.47	51.75	21.28	Hg18	31.006		52.286	21.28
Huh et al., 2010	20	MPN	30.49	45.39	14.9	Hg18	31.026		45.926	14.9
Huh et al., 2010	21	MPN	30.49	48.73	18.24	Hg18	31.026		49.266	18.24
Huh et al., 2010	22	AML	38.05	59.81	21.76	Hg18	38.586		60.346	21.76
Huh et al., 2010	23	AML	30.75	49.12	18.37	Hg18	31.286		49.656	18.37
Klampfl et al., 2011	95	MPN	37.6	52.4	14.8	Hg18	38.136		52.936	14.8
Klampfl et al., 2011	119	MPN	29.96	50.1	20.14	Hg18	30.496		50.636	20.14
Klampfl et al., 2011	264	MPN	35.9	54.94	19.04	Hg18	36.436		55.476	19.04
Klampfl et al., 2011	282	MPN	31.55	50.4	18.85	Hg18	32.086		50.936	18.85
Klampfl et al., 2011	336	AML	30.3	47	16.7	Hg18	30.836		47.536	16.7
Klampfl et al., 2011	340	MPN	30.58	48.52	17.94	Hg18	31.116		49.056	17.94
Klampfl et al., 2011	357	MPN	33.99	59.1	25.11	Hg18	34.526		59.636	25.11
Klampfl et al., 2011	371	AML	35	39.5	4.5	Hg18	35.536		40.036	4.5
Klampfl et al., 2011	374	MPN	33.55	48.75	15.2	Hg18	34.086		49.286	15.2
Klampfl et al., 2011	377	AML	34.3	36.17	1.87	Hg18	34.836		36.706	1.87
Klampfl et al., 2011	378	MPN	30.5	58.78	28.28	Hg18	31.036		59.316	28.28
Klampfl et al., 2011	379	MPN	38.85	55.4	16.55	Hg18	39.386		55.936	16.55
Klampfl et al., 2011	393	AML	32.17	62.43	30.26	Hg18	32.706		62.966	30.26
Kolquist et al., 2011	4	MDS	30.33	56.12	25.79	Hg18	30.866		56.656	25.79
Kolquist et al., 2011	7	MDS	30.7	50.35	19.65	Hg18	31.236		50.886	19.65
Kolquist et al., 2011	19	MDS	30.4	56.05	25.65	Hg18	30.936		56.586	25.65
Langemeijer et al., 2009	12	MDS	30.45	50.17	19.72	ns	30.986		50.706	19.72
Langemeijer et al., 2009	16	MDS	35.39	50.17	14.78	ns	35.926		50.706	14.78
Langemeijer et al., 2009	26	MDS	31.05	49.46	18.41	ns	31.586		49.996	18.41
Langemeijer et al., 2009	35	MDS	31.12	50.02	18.9	ns	31.656		50.556	18.9
MacKinnon et al., 2011	-	MDS	33.85	56.76	22.91	ns	34.386		57.296	22.91
Mc Kinnon et al., 2010	SVH01	MDS	31.67	59.11	27.44	Hg18	32.206		59.646	27.44
Mc Kinnonet et al., 2010	SVH05	AML	31.32	54.49	23.17	Hg18	31.856		55.026	23.17
Nowak et al., 2012	103	AML	33.737	33.807	0.07	Hg18	34.273		34.343	0.07
Nowak et al., 2012	124	AML	33.737	33.808	0.071	Hg18	34.273		34.344	0.071
Nowak et al., 2012	73	AML	33.748	33.802	0.054	Hg18	34.284		34.338	0.054
Okada et al., 2012	1	MDS	37.48	50.31	12.83	Hg18	38.016		50.846	12.83
Okada et al., 2012	2	MDS	30.41	49.1	18.69	Hg18	30.946		49.636	18.69
Okada et al., 2012	3	MDS	30.32	51.45	21.13	Hg18	30.856		51.986	21.13
Okada et al., 2012	4	MDS	36.95	54.4	17.45	Hg18	37.486		54.936	17.45
Okada et al., 2012	5	MDS	31.13	58.44	27.31	Hg18	31.666		58.976	27.31
Okada et al., 2012	6	MPN	32.23	47.18	14.95	Hg18	32.766		47.716	14.95
Okada et al., 2012	7	MDS	31.05	49.07	18.02	Hg18	31.586		49.606	18.02
Okada et al., 2012	8	MDS	34.4	48.14	13.74	Hg18	34.936		48.676	13.74
Okada et al., 2012	9	MPN	34.05	50.03	15.98	Hg18	34.586		50.566	15.98
Okada et al., 2012	10	AML	39.93	51.17	11.24	Hg18	40.466		51.706	11.24
Okada et al., 2012	11	AML	34.35	57.47	23.12	Hg18	34.886		58.006	23.12
Parkin et al., 2010	97	AML	31.446	44.608	13.162	ns	31.982		45.144	13.162
Parkin et al., 2010	199	AML	34.166	55.734	21.568	ns	34.702		56.27	21.568
Parkin et al., 2010	201	AML	34.545	42.485	7.94	ns	35.081		43.021	7.94
Praulich et al., 2010	D762	MDS	28.26	35.24	6.98	Hg18	28.796		35.776	6.98
Rice et al., 2011	s212	MPN	30.38	45.02	14.64	Hg17	30.916		45.556	14.64
Rice et al., 2011	s239	MPN	34.67	42.1	7.43	Hg17	35.206		42.636	7.43
Rice et al., 2011	s287	MPN	53.82	53.96	0.14	Hg17	54.356		54.496	0.14
Rice et al., 2011	s328	MPN	30.11	49.44	19.33	Hg17	30.646		49.976	19.33
Rice et al., 2011	s403	MPN	38.06	38.18	0.12	Hg17	38.596		38.716	0.12
Rice et al., 2011	s60	MPN	34.98	49.16	14.18	Hg17	35.516		49.696	14.18
Slovak et al., 2010	17	MDS	35.84	45.32	9.48	Hg18	36.376		45.856	9.48
Starczynowski et al., 2008	8	MDS	40.2	51.9	11.7	ns	40.736		52.436	11.7
Starczynowski et al., 2008	9	MDS	0	50.4	50.4	ns	29.4	*(3)	50.936	21.536
Starczynowski et al., 2008	23	MDS	31.9	51.2	19.3	ns	32.436		51.736	19.3
Yi et al., 2013	12	MDS	34.67	54.23	19.56	ns	35.206		54.766	19.56
Yi et al., 2013	17	MDS	30.99	56.66	25.67	ns	31.526		57.196	25.67
Yi et al., 2013	21	MDS	30.44	48.73	18.29	ns	30.976		49.266	18.29
Yi et al., 2013	24	MDS	10.87	60.01	49.14	ns	29.4	*(3)	60.546	31.146
									Average	17.3314
